# Supplementary material for: Isolation and identification of Pseudoxanthomonas winnipegensis from blood culture by MALDI-MS
Source: Front Cell Infect Microbiol. 2026 Feb 16;16:1755501. doi: 10.3389/fcimb.2026.1755501 (PMC12950775; doi:10.3389/fcimb.2026.1755501)
Supplement: Supplementary file 2 [file Table1.xlsx]

## Sheet: Sheet1
Table S1 Predicted m/z peaks of type strains of Pseudoxanthomonas species
Biomarker protein	P. broegbernensis DSM 12573T	P. daejeonensis DSM 17801T	P. dokdonensis DSM 21858T	P. gei KCTC 32298T	P. helianthin NBRC 110414T	P. indica CCM 7430T	P. japonensis CCUG 48231T	P. kalamensis DSM 18571T	P. kaohsiungensis CCUG 55854T	P. koreensis KCTC 12208T	P. mexicana CCUG 49454T	P. putridarboris LMG 25968T	P. sacheonensis DSM 19373T	P. sangjuensis DSM 28345T	P. spadix CCUG 53828T	P. suwonensis DSM 17175T	P. taiwanensis DSM 22914T	P. winnipegensis NCTC 14396T	P. wuyuanensis DSM 100640T	P. yeongjuensis DSM 18204T
L36	4886.9	4842.88	4842.88	4872.9	4842.88	12085.7	4842.9	4842.88	4842.9	4872.9	4842.9	4842.88	4872.9	4842.88	4842.9	4872.9	4842.9	4842.88	4842.88	4872.9
L34	5237.2	5310.3	5269.2	5226.1	49662.4	5315.2	5267.2	7927.2	5324.3	5324.3	5267.2	5340.3	5283.2	5294.3	5271.23	5280.2	5280.2	5271.2	5340.3	5226.1
L33	6133.1	6136.2	6177.2	6071.1	6124.2	6163.2	6163.2	6152.2	6122.2	6220.3	6163.2	6163.2	6039	6138.2	6039	6163.2	6163.2	6039.05	6163.2	6039
L32	7000.8	6998.8	6958.7	7087.8	6984.8	7071.9	7014.8	7002.8	7000.8	7014.8	7002.8	7157	7073.8	7055.9	6857.6	7042.9	7094.9	6968.79	6988.7	7059.8
L29	7130.2	7116.1	7214.5	7693.9	9962.4	7222.5	7257.5	7041.1	7032.1	7101.1	7296.6	7243.5	7286.5	7209.3	7565.7	7144.3	7142.3	6983.14	7243.4	7286.5
L30	7074.2	7088.2	7005.2	7107.2	15126.8	7005.2	7005.2	7005.2	7074.2	7090.2	7005.2	7017.2	7164.3	6921.1	7033.2	7116.2	7128.2	7033.18	7076.2	7633.9
CspA	7150.9	7079.8	7072.7	7242.9	7151.9	6993.7	7141.9	7240	7178.9	7178.9	7125.9	7141.9	7155.8	7149.9	7183.9	7162.9	7196	7155.89	7127.8	7121.8
L35	7398.6	9662.2	7296.6	7372.7	13155.6	7372.6	7296.6	7251.5	7368.7	7398.6	7282.6	7300	7358.7	7251.5	7296.6	7398.6	9866.6	7296.64	7296.6	7372.7
DNA-binding protein HU	9441.9	9470.9	9257.6	9345.6	48783.8	9476.9	9444.9	9027.3	9484	9427.9	9444.9	9506.9	9384.7	9126.4	9259.5	9456	9514	9289.6	9448.8	9274.5
S19	9651.4	9597.3	9789.5	9976.7	12066.2	9809.5	9795.5	9869.6	9595.3	9609.3	9795.5	9823.5	9976.7	9908.7	9895.6	9623.3	9637.4	9823.5	9851.6	9976.7
S15	32938.7	9860.3	9903.4	9872.4	9801.2	34262.1	9813.2	9914.3	9902.3	9932.4	9811.2	9942.4	9869.4	9742.2	9879.3	9960.4	10045.5	9954.5	9947.4	9811.3
Abbreviations: CspA; Cold shock-like protein, m/z, mass to charge ratio
